# Supplementary material for: Supplement of levosimendan to epinephrine improves initial resuscitation outcomes from asphyxial cardiac arrest
Source: BMC Anesthesiol. 2017 Feb 2;17:18. doi: 10.1186/s12871-017-0309-3 (PMC5289016; doi:10.1186/s12871-017-0309-3)
Supplement: Additional file 1: — All data generated or analysed during this study. (ZIP 67 kb) [file 12871_2017_309_MOESM1_ESM.zip]

Archive with 6 entries (6 files):
- Arterial Blood Gas Parameters at 60 Minutes.xlsx
- Baseline Values.xlsx
- Hemodynamic parameters for rats that survived to 60 min.xlsx
- Lung wet dry ratio.xlsx
- Resuscitation Outcomes.xlsx
- the rate of damaged alveoli.xlsx
