# Supplementary material for: Supplement of levosimendan to epinephrine improves initial resuscitation outcomes from asphyxial cardiac arrest
Source: BMC Anesthesiol. 2017 Feb 2;17:18. doi: 10.1186/s12871-017-0309-3 (PMC5289016; doi:10.1186/s12871-017-0309-3)
Supplement: Additional file 1: — All data generated or analysed during this study. (ZIP 67 kb) [file 12871_2017_309_MOESM1_ESM.zip › Arterial Blood Gas Parameters at 60 Minutes.xlsx]

## Sheet: PH
group	PH
1	7.15
1	6.932
1	6.854
1	6.841
1	6.765
1	6.854
1	7.312
1	7.336
1	7.247
1	7.348
2	7.36
2	7.292
2	7.352
2	7.315
2	7.334
2	7.314
2	7.322
2	7.321
2	7.283
2	7.319
3	7.369
3	7.369
3	7.162
3	7.162
3	7.032
3	7.031
3	6.89
3	6.89
3	7.162
3	7.286

## Sheet: PaO2
group	PaO2
1	78
1	55
1	113
1	89
1	63
1	113
1	67
1	94
1	96
1	144
2	125
2	196
2	202
2	143
2	123
2	216
2	161
2	181
2	177
2	202
3	250
3	255
3	45
3	45
3	95
3	43
3	53
3	43
3	45
3	59

## Sheet: HCO3-
group	HCO3-
1	7.5
1	12.4
1	9.5
1	14.3
1	12.7
1	9.5
1	21.6
1	19.4
1	13.6
1	22
2	21.9
2	19.9
2	20.9
2	25.3
2	20.3
2	20.9
2	21
2	22.4
2	21
2	22.8
3	19.3
3	19.3
3	21.3
3	23
3	10.6
3	17.9
3	21.7
3	21.7
3	21.3
3	13.8

## Sheet: BE
group	BE
1	-21
1	-20
1	-24
1	-24
1	-22
1	-24
1	-5
1	-7
1	-14
1	-4
2	-4
2	-7
2	-5
2	-1
2	-6
2	-5
2	-5
2	-4
2	-6
2	-3
3	-6
3	-6
3	-7
3	-7
3	-20
3	-13
3	-11
3	-11
3	-7
3	-13

## Sheet: Lactate
group	Lactate
1	7.55
1	13.65
1	14.1
1	14.33
1	10.95
1	14.1
1	2.1
1	0.78
1	0.84
1	1.06
2	0.85
2	1.6
2	2.04
2	0.5
2	0.96
2	0.55
2	1.57
2	1.31
2	0.59
2	0.58
3	1.26
3	1.26
3	10.17
3	10.17
3	9.55
3	9.49
3	12.03
3	12.02
3	10.17
3	11.16
