# Supplementary material for: Supplement of levosimendan to epinephrine improves initial resuscitation outcomes from asphyxial cardiac arrest
Source: BMC Anesthesiol. 2017 Feb 2;17:18. doi: 10.1186/s12871-017-0309-3 (PMC5289016; doi:10.1186/s12871-017-0309-3)
Supplement: Additional file 1: — All data generated or analysed during this study. (ZIP 67 kb) [file 12871_2017_309_MOESM1_ESM.zip › Baseline Values.xlsx]

## Sheet: Weight
group	weight
1	306
1	325
1	325
1	346
1	342
1	334
1	315
1	323
1	322
1	323
2	340
2	345
2	325
2	328
2	333
2	308
2	300
2	310
2	300
2	312
3	350
3	345
3	305
3	318
3	340
3	328
3	340
3	338
3	330
3	328

## Sheet: SBP
group	SBP
1	124
1	109
1	117
1	104
1	105
1	110
1	101
1	103
1	102
1	110
2	98
2	100
2	104
2	130
2	107
2	121
2	119
2	112
2	128
2	119
3	102
3	119
3	109
3	110
3	112
3	112
3	124
3	134
3	114
3	109

## Sheet: RPP
group	RPP
1	54560
1	42946
1	51714
1	47008
1	50820
1	49720
1	43632
1	44702
1	46716
1	47080
2	54597
2	47900
2	39312
2	47060
2	50290
2	58927
2	55692
2	44576
2	51840
2	58667
3	39984
3	40460
3	42946
3	49280
3	48832
3	49056
3	51584
3	54270
3	51072
3	52488

## Sheet: CPP
group	CPP
1	90
1	60
1	73
1	66
1	63
1	68
1	78
1	62
1	65
1	73
2	56
2	64
2	60
2	87
2	74
2	87
2	72
2	71
2	72
2	83
3	64
3	80
3	60
3	66
3	72
3	81
3	72
3	75
3	83
3	78

## Sheet: PH
group	PH
1	7.33
1	7.386
1	7.436
1	7.465
1	7.386
1	7.424
1	7.387
1	7.368
1	7.372
1	7.385
2	7.43
2	7.379
2	7.37
2	7.41
2	7.392
2	7.361
2	7.339
2	7.42
2	7.409
2	7.392
3	7.337
3	7.344
3	7.409
3	7.343
3	7.439
3	7.366
3	7.349
3	7.349
3	7.359
3	7.402

## Sheet: PaO2
group	PaO2
1	322
1	351
1	343
1	300
1	354
1	363
1	375
1	456
1	351
1	343
2	339
2	363
2	431
2	419
2	357
2	348
2	367
2	327
2	379
2	363
3	403
3	405
3	463
3	368
3	452
3	451
3	407
3	307
3	362
3	276

## Sheet: HCO3-
group	HCO3-
1	23.9
1	21.3
1	20.1
1	19.4
1	22.7
1	26.3
1	20.5
1	24.6
1	20
1	23.7
2	24.2
2	19.1
2	20.8
2	28.1
2	23.1
2	23.3
2	21
2	19.7
2	22.4
2	24.5
3	24.8
3	24.5
3	23.8
3	19.7
3	23
3	23.4
3	28
3	28
3	22.4
3	25.1

## Sheet: BE
group	BE
1	-2
1	-4
1	-4
1	-4
1	-2
1	2
1	-4
1	-1
1	-5
1	-3
2	0
2	-6
2	-5
2	4
2	-2
2	-2
2	-5
2	-5
2	-2
2	0
3	-1
3	-1
3	-1
3	-6
3	-3
3	-2
3	1
3	1
3	-3
3	0

## Sheet: Lactate
group	Lactate
1	2.15
1	0.9
1	0.98
1	1.22
1	1.09
1	1.52
1	1.17
1	1.04
1	0.94
1	0.81
2	1.01
2	0.9
2	0.97
2	0.8
2	1.76
2	0.81
2	1.59
2	0.68
2	0.99
2	1.97
3	1.23
3	1.89
3	1.65
3	1.56
3	1.96
3	1.69
3	1.34
3	1.34
3	1.39
3	1.13
