# Supplementary material for: Supplement of levosimendan to epinephrine improves initial resuscitation outcomes from asphyxial cardiac arrest
Source: BMC Anesthesiol. 2017 Feb 2;17:18. doi: 10.1186/s12871-017-0309-3 (PMC5289016; doi:10.1186/s12871-017-0309-3)
Supplement: Additional file 1: — All data generated or analysed during this study. (ZIP 67 kb) [file 12871_2017_309_MOESM1_ESM.zip › Hemodynamic parameters for rats that survived to 60 min.xlsx]

## Sheet: CPP
group	t1	t2	t3	t4	t5	t10	t20	t30	t40	t50	t60
1	10	20	27	76	81	44	25	21	39	47	45
1	15	21	21	19	24	29	31	31	22	26	31
1	24	22	15	19	24	76	47	51	62	41	55
1	19	21	23	25	48	69	47	30	35	37	37
2	46	35	36	57	60	72	63	68	63	43	59
2	56	35	31	35	33	58	36	35	39	40	57
2	99	63	58	58	54	53	34	50	38	49	54
2	28	26	25	27	51	90	40	46	51	51	56
2	36	42	49	59	74	67	50	46	36	33	36
2	80	36	45	46	49	63	34	40	40	43	45
2	39	23	23	53	83	50	32	33	32	39	43
2	81	24	37	53	60	59	43	38	30	34	53
2	19	28	40	57	53	59	47	37	39	38	45
2	33	36	37	40	47	79	48	51	49	48	50
3	0	16	22	26	59	41	20	27	27	30	35
3	0	9	21	26	58	41	29	26	33	30	40

## Sheet: MAP
group	t1	t2	t3	t4	t5	t10	t20	t30	t40	t50	t60
1	15	37	43	90	96	60	35	33	53	64	63
1	29	35	33	31	37	64	42	41	31	38	42
1	39	30	25	28	34	88	58	62	75	53	68
1	32	34	32	37	61	84	56	39	44	47	47
2	65	50	51	71	75	85	72	79	76	56	61
2	67	48	45	49	68	70	45	46	51	52	69
2	122	81	74	74	72	67	41	59	49	61	66
2	38	40	37	41	66	105	49	56	62	63	70
2	53	56	63	73	86	73	59	57	45	40	43
2	97	54	63	61	64	76	43	49	50	55	57
2	54	36	38	72	102	67	41	43	41	52	55
2	107	41	52	71	77	74	51	46	37	42	69
2	30	39	51	72	66	72	32	45	47	48	57
2	52	51	51	54	62	96	56	58	59	59	60
3	0	29	34	42	72	56	33	35	47	51	56
3	0	21	32	37	69	57	39	37	62	47	55

## Sheet: HR
group	t1	t2	t3	t4	t5	t10	t20	t30	t40	t50	t60
1	125	476	478	605	615	346	290	278	300	281	295
1	135	393	392	402	426	354	309	300	193	305	306
1	169	365	207	341	415	586	317	305	316	301	325
1	185	403	431	445	461	465	360	305	306	305	295
2	343	516	306	350	452	438	378	370	375	362	374
2	337	423	459	468	474	432	396	385	420	460	434
2	331	456	435	460	497	436	325	339	335	356	369
2	273	318	390	421	426	426	286	283	295	316	331
2	175	469	503	555	600	536	399	370	353	383	356
2	468	475	498	505	510	399	315	305	343	361	353
2	241	388	471	495	643	350	309	327	342	419	429
2	170	395	427	460	526	437	347	320	326	347	408
2	218	481	492	494	578	429	341	334	344	354	382
2	145	402	322	226	467	464	408	419	414	411	410
3	0	45	72	90	303	435	416	395	406	425	455
3	0	53	90	156	282	399	416	395	407	435	445

## Sheet: RPP
group	t1	t2	t3	t4	t5	t10	t20	t30	t40	t50	t60
1	4375	29512	33460	65945	71340	29756	14790	14734	23100	25852	26550
1	6345	20043	18424	17286	21726	28674	17613	16800	8685	16470	17748
1	9295	14965	7452	12958	19090	61530	24092	24400	30652	21371	29575
1	9065	18941	19395	22695	36419	48360	25560	14945	17442	18605	17700
2	32585	37152	22338	32200	44296	46866	33264	35890	36375	26426	29172
2	28308	29610	31212	33228	42660	38016	22968	23100	28560	32200	37758
2	52298	50616	43500	46000	49203	38804	16575	24408	21775	29548	31734
2	14196	20352	21840	25260	37914	55380	18304	20659	24190	27176	31114
2	11025	11025	42755	52725	63000	49970	30324	26640	20474	19150	18512
2	56628	39425	43824	41915	43860	38703	17640	20130	23667	27075	27887
2	19521	22892	27789	49005	80375	33950	16995	19293	19836	29749	32604
2	24650	25280	32452	44160	51548	42826	21861	18240	15648	18738	37536
2	9374	25974	33848	46930	47974	39468	20801	19372	20984	21948	28268
2	11745	27738	22218	15820	37827	54873	26048	28497	29120	28083	30710
3	0	2115	3456	5850	24543	34365	21216	18250	26390	30175	34125
3	0	2067	3780	7800	23124	32718	22464	20540	27676	32625	35600
