# Supplementary material for: Supplement of levosimendan to epinephrine improves initial resuscitation outcomes from asphyxial cardiac arrest
Source: BMC Anesthesiol. 2017 Feb 2;17:18. doi: 10.1186/s12871-017-0309-3 (PMC5289016; doi:10.1186/s12871-017-0309-3)
Supplement: Additional file 1: — All data generated or analysed during this study. (ZIP 67 kb) [file 12871_2017_309_MOESM1_ESM.zip › Lung wet dry ratio.xlsx]

## Sheet: Sheet1
group	ratio
1	5.5
1	6.4
1	5.9
1	6.5
1	5.4
1	5.6
1	5.8
1	6.3
1	6.7
1	5.5
2	5.3
2	5.2
2	5.6
2	4.8
2	4.8
2	5
2	5.3
2	5.3
2	5.4
2	5
3	4.6
3	5
3	5.4
3	5.5
3	6.2
3	6
3	6.5
3	5.9
3	5.6
3	6.6
