# Supplementary material for: Supplement of levosimendan to epinephrine improves initial resuscitation outcomes from asphyxial cardiac arrest
Source: BMC Anesthesiol. 2017 Feb 2;17:18. doi: 10.1186/s12871-017-0309-3 (PMC5289016; doi:10.1186/s12871-017-0309-3)
Supplement: Additional file 1: — All data generated or analysed during this study. (ZIP 67 kb) [file 12871_2017_309_MOESM1_ESM.zip › Resuscitation Outcomes.xlsx]

## Sheet: Rate of ROSC
group	rate
1	8
2	10
3	2

## Sheet: Survival rate
group	rate
1	4
2	10
3	2

## Sheet: Time to CA
group	time
1	159
1	141
1	150
1	214
1	185
1	184
1	150
1	131
1	194
1	166
2	170
2	153
2	132
2	216
2	159
2	148
2	160
2	207
2	137
2	194
3	141
3	150
3	181
3	185
3	177
3	154
3	195
3	138
3	170
3	168

## Sheet: Time to return of pulse
group	time
1	48
1	36
1	36
1	56
2	47
2	44
2	23
2	47
2	41
2	33
2	35
2	37
2	38
2	42
3	112
3	85

## Sheet: Time to ROSC
group	time
1	53
1	115
1	68
1	108
1	90
1	80
1	58
1	80
2	50
2	52
2	36
2	52
2	55
2	38
2	40
2	48
2	45
2	56
3	285
3	270
