# Supplementary material for: Supplement of levosimendan to epinephrine improves initial resuscitation outcomes from asphyxial cardiac arrest
Source: BMC Anesthesiol. 2017 Feb 2;17:18. doi: 10.1186/s12871-017-0309-3 (PMC5289016; doi:10.1186/s12871-017-0309-3)
Supplement: Additional file 1: — All data generated or analysed during this study. (ZIP 67 kb) [file 12871_2017_309_MOESM1_ESM.zip › the rate of damaged alveoli.xlsx]

## Sheet: Sheet1
group	rate
1	0.682
1	0.715
1	0.673
1	0.794
1	0.666
1	0.746
1	0.899
1	0.668
1	0.833
1	0.702
2	0.099
2	0.06
2	0.172
2	0.068
2	0.198
2	0.205
2	0.241
2	0.233
2	0.161
2	0.072
3	0.582
3	0.068
3	0.099
3	0.713
3	0.662
3	0.712
3	0.853
3	0.132
3	0.853
3	0.672
